# Supplementary material for: Solid-State Structural Transformation in Zn(II) Metal–Organic Frameworks in a Single-Crystal-to-Single-Crystal Fashion
Source: Nanomaterials (Basel). 2023 Aug 12;13(16):2319. doi: 10.3390/nano13162319 (PMC10459828; doi:10.3390/nano13162319)
Supplement: Supplementary file 1 [file nanomaterials-13-02319-s001.zip]

Archive with 1 entries (1 files):
- nanomaterials-2539199-supplementary.pdf
